# Supplementary material for: A rapid and accurate method for Helicobacter pylori detection via integrating LAMP assay with CRISPR/Cas12b detection by one-step in one-pot
Source: Front Cell Infect Microbiol. 2025 Aug 26;15:1611134. doi: 10.3389/fcimb.2025.1611134 (PMC12417528; doi:10.3389/fcimb.2025.1611134)
Supplement: Supplementary file 2 [file Table2.xlsx]

## Sheet: sgRNA
△Rn		sgRNA1	sgRNA2	sgRNA3	sgRNA4	sgRNA5	sgRNA6	sgRNA7	sgRNA8	sgRNA9	sgRNA10	sgRNA11	sgRNA12	sgRNA13	sgRNA14	sgRNA15	sgRNA16
Mg2+ 8mM	dNTP 0.8mM	1256	962	3089	-65	-5	32	-31	251	149	1943	617	1321	-10	4888	2585	7324
	dNTP 1mM	-56	-15	1235	1101	484	-39	10849	54	67	759	331	649	22	2887	1279	4686
	dNTP 1.2mM	-13	22	1581	524	132	-4	9284	-7	47	566	69	67	45	1806	613	2455
	dNTP 1.4mM	-13	-99	6629	14	5	37	4499	-25	-22	26	-20	-21	8	378	38	427
Mg2+ 9mM	dNTP 0.8mM	1038	142	1572	1789	1570	17	-32	269	214	1829	363	1113	2	3423	3089	4101
	dNTP 1mM	2753	1904	6349	2403	843	16	11111	183	83	1422	464	898	-5	3915	3631	6637
	dNTP 1.2mM	-87	2465	2448	1203	456	-31	11856	62	44	592	218	442	218	3199	1507	4871
	dNTP 1.4mM	1347	-109	2005	30	38	-29	6758	92	62	179	31	22	108	5092	-7	1783
Mg2+10mM	dNTP 0.8mM	-19	-86	1224	64	1461	44	12317	322	191	1953	585	1093	-5	3842	3494	33
	dNTP 1mM	-11	1839	1646	2521	932	0	11176	268	140	1789	608	1376	-3	5153	3551	7110
	dNTP 1.2mM	-56	21	899	1897	711	2	13012	97	76	970	710	715	177	3522	2801	4925
	dNTP 1.4mM	-22	2432	1556	857	194	-48	8126	122	19	565	218	217	-6	5322	866	4998
Mg2+ 11mM	dNTP 0.8mM	-33	-82	701	-344	1109	18	11083	303	177	2257	380	824	10	4300	2970	3776
	dNTP 1mM	-7	-38	1379	3191	946	36	12516	269	129	1634	644	953	1	4222	4036	5334
	dNTP 1.2mM	2045	-49	2547	2134	640	-4	13228	142	65	1348	704	1248	-9	4987	3230	6268
	dNTP 1.4mM	-8	583	2141	60	483	20	11877	105	36	909	410	659	80	3696	1766	152
Mg2+ 12mM	dNTP 0.8mM	1779	-23	632	-467	756	4	10364	191	120	1655	499	179	1	3039	1782	296
	dNTP 1mM	-58	-66	1842	2221	831	17	11614	206	134	1177	473	693	1	4703	2905	4513
	dNTP 1.2mM	945	-15	2605	7344	798	23	11653	149	60	1340	813	796	-4	5382	3111	7126
	dNTP 1.4mM	16	-12	3131	1550	25	30	13208	129	70	926	468	918	10	4323	3112	4756

## Sheet: clinical validation
No. of samples	LAMP-CRISPR	qPCR（Ct value）
1	-	-
2	+	20.48
3	+	21.96
4	+	21.4
5	+	23.9
6	+	23.5
7	-	32
8	+	27.5
9	+	27.3
10	+	30.9
11	+	24.2
12	+	24.6
13	+	28.9
14	+	21.7
15	-	-
16	+	24.9
17	+	22.6
18	+	23.4
19	+	29.4
20	+	22.5
21	+	24.7
22	-	34.8
PC		21.7
NC		-
